# Supplementary material for: Association of leukocyte cell-derived chemotaxin 2 (LECT2) with NAFLD, metabolic syndrome, and atherosclerosis
Source: PLoS One. 2017 Apr 4;12(4):e0174717. doi: 10.1371/journal.pone.0174717 (PMC5380318; doi:10.1371/journal.pone.0174717)
Supplement: S1 Table — (XLS) [file pone.0174717.s001.XLS]

## Sheet: D
AGE	BMI	GLU	AST	ALT	Total_bilirubin	Plt_count	albumin	SEX	HT	WT	WC	HIP	SBP	DBP	WBC	TC	HDL	TG	LDL	BUN	CR	hsCRP	Hb	Smoking	Alcohol	MN_PWV	MN_IMT	LECT2
52	20	84	30	18	0.54	190	3.9	F	155.7	48.4	64	85	106	72	3.4	185	74	29	108	14.2	0.6	0.1	12.2	0	1	11.575	0.535	25.4025
57	23.8	84	21	16	0.34	322	4.3	F	154.2	56.5	73	91	96	64	4.6	198	40	272	364	12.6	0.54	0.79	12.1	0	0	12.695	0.625	8.89532
57	26.8	98	31	33	0.77	216	4.3	M	162.1	70.4	91	99	119	84	6.6	174	51	72	103	14.5	0.71	0.62	16.7	0	1	13.46	0.615	31.4215
58	22.1	128	22	18	0.86	159	4.5	M	168.8	63.1	82	93	137	77	3.5	175	71	55	92	15.2	0.72	0.1	15.1	2	1	15.715		14.3701
51	28	105	32	29	0.99	214	4.4	M	172.4	83.2	91	97	123	85	8.3	167	44	156	91	18.4	0.92	0.47	15.3	1	1	12.75	0.77	17.3747
50	22.8	91	20	16	1.65	229	4.5	M	168.1	64.3	82	89	106	75	8.3	211	44	77	146	25.1	0.87	0.25	15.7	2	2	14.35	0.695	25.7079
50	22	87	34	25	0.47	192	4.2	F	150.9	50.1	67	78	108	74	3.4	196	55	73	126	19.9	0.54	53	13.8	0	0	13.35	0.605	34.2096
53	19.9	86	42	37	0.67	186	4	F	167.2	55.7	69	92	101	54	4.5	195	83	31	105	11.5	0.62	0.24	12.4	0	0	11.335	0.615	21.5737
59	33.3	263	75	44	0.62	171	4.4	M	171.1	97.4	106	106	114	68	5.5	157	34	88	103	15.5	0.85	0.37	15	2	0	16.02	0.96	14.3191
53	28.4	95	22	11	0.48	164	4.2	F	155.8	68.9	77	93	122	84	6.4	226	61	81	152	20.3	0.53	0.54	12.7	0	0	11.795	0.71	26.4638
31	20	93	13	9	0.62	238	4.2	M	175.9	61.9	67	91	104	67	6	160	55	48	94	14.6	0.82	0.43	13	1	2	11.785	0.485	15.3873
60	22.8	83	77	71	0.63	221	4.1	F	146.9	49.1	72	84	115	83	4.2	139	35	95	87	11.1	0.44	0.33	13.8	0	1	14.68	0.875	39.2058
48	26.8	102	39	41	0.59	310	4.5	F	156.3	65.5	80	95	125	76	6.9	164	53	81	99	12.9	0.65	0.9	13.9	0	0	12.33	0.645	12.4289
58	20.5	107	20	19	0.84	211	4.4	M	174.7	62.5	68	88	113	72	6.1	248	73	96	158	15.5	0.72	0.43	14.8	1	0	12.985	0.655	23.1349
50	22.1	92		14	0.64	196	4.4	F	164.4	59.7	75	92	97	71	3.3	229	62	88	149	12.4	0.67	0.1	13.4	0	0	11.585	0.685	20.8763
55	27.1	126	23	24	0.88	262	4.4	M	173	81.1	90	97	112	67	7.7	214	50	231	130	19.2	0.95	0.87	15.9	2	0	12.98	0.775	26.9901
55	24.7	96	16	19	0.63	196	4.3	F	156.2	60.3	84	89	115	88	6.1	184	56	142	101	18	0.65	0.28	14.7	0	0	12.685	0.765	31.9168
53	24.7	92	21	18	0.6	196	4.3	M	164.9	67.1	81	93	112	69	4.2	215	39	201	146	12.1	0.76	70	13.8	1	1	12.44	0.55	30.8674
44	23.5	91	16	12	0.66	242	4.4	F	157.5	58.4	76	90	119	78	4.8	199	46	105	135	11.1	0.59	0.1	10.7	0	1	11.595	0.56	12.0597
58	27.2	104	38	36	0.89	142	4.5	M	164.8	74	84	92	112	65	5.5	180	34	171	123	11	1.02	0.16	14.9	2	1	12.58	0.69	24.3785
57	30.6	128	17	10	0.92	262	4.5	M	170.4	88.9	102	103	142	89	8.4	162	49	348	80	12.5	0.9	10.95	14.6	1	0	18.375	0.665	56.7108
66	30.2	102	65	66	0.84	215	4.6	M	160.7	78	98	100	107	72	5	169	43	103	104	19.6	0.8	1.51	13.7	0	1	14.935	0.71	47.1502
47	22.2	79	18	12	0.54	192	4.3	F	157.1	54.8	67	86	95	62	4.3	197	52	46	130	16	0.61	0.43	13	0	1	11.215	0.7	28.0804
54	22.5	96	21	21	0.38	165	4.6	F	155	54.1	71	89	113	75	4.8	216	75	97	126	17.7	0.6	0.55	13.8	0	0	12.87	0.555	43.8588
49	18.7	90	26	26	0.81	116	4.8	M	166.8	52.1	74	84	104	73	3.8	264	47	146	190	12.9	0.97	0.1	15.3	1	1	14.03	0.625	18.2601
54	24.2	96	20	20	0.68	242	4.5	F	149.7	54.3	77	86	111	78	5.7	221	37	438	116	10.4	0.71	0.9	13.6	0	0	12.255	0.59	35.3909
56	23.2	103	21	23	0.97	266	4	M	163.1	61.6	74	82	135	88	7.8	213	39	163	148	13.6	0.69	91	14	1	1	17.725	0.605	13.2046
56	24.1	161	27	22	0.93	152	4.5	M	170.8	70.3	82	92	101	70	6.1	197	68	121	110	14.6	0.88	0.62	14.1	1	1	16.07	0.64	51.0997
57	23.7	105	28	35	0.89	258	4.5	M	162.9	62.8	84	89	127	86	8.5	202	41	246	121	18	0.76	0.1	14.5	1	1	15.57	0.72	13.0648
55	24.9	204	36	38	0.69	230	4.4	F	155.4	60.2	83	89	141	83	6.2	171	48	73	107	15.1	0.61	1.55	13.1	0	0	13.415	0.605	68.0157
57	21.7	103	21	17	0.84	229	4.2	M	166	59.8	79	88	106	72	7.2	168	40	94	110	16.7	0.94	1.7	15	2	0	15.375	0.735	32.4431
53	26.2	105	37	58	0.87	203	4.2	M	179.6	84.6	96	95	137	100	8	211	34	161	153	15.7	1.1	0.6	15	1	0	19.14	0.81	43.7281
56	22.6	67	24	17	1.3	211	4.3	M	172.1	66.8	77	88	96	60	6.5	186	44	54	128	17.6	0.77	8.28	15.1	1	1	11.495	0.57	18.5399
48	23.4	176	20	24	0.6	188	4.5	M	173.2	70.2	86	89	123	85	5.9	171	33	97	118	16.1	0.88	60	15.9	1	0	14.79	0.655	14.188
67	25.5	101	21	13	0.4	231	4.4	M	149.5	57	82	89	118	76	5.9	175	53	137	104	10.4	0.76	0.3	13.9	2	1	17.89	0.65	20.9121
57	27.3	102	23	23	1.39	182	4.5	F	160.1	69.9	87	96	135	88	7.3	157	60	106	83	17.1	0.74	0.1	13.5	0	0	12.765	0.73	31.5133
44	31.6	101	20	16	0.92	235	4.5	F	160	80.8	90	107	163	78	5	232	65	76	150	9.6	0.49	5.3	12.9	0	0	11.21	0.69	40.2953
47	35.4	106	16	18	0.57	280	4.4	F	153.9	83.8	104	103	129	79	5.9	201	41	122	139	11.2	0.56	2.32	13.3	0	1	13.79		46.2222
61	25.5	135	30	16	0.5	123	4.4	M	170	73.7	91	93	124	76	5.5	150	48	161	81	16.6	0.97	2.86	13.6	2	1	14.62	0.65	41.3133
56	22.5	87	25	21	0.71	213	4.2	M	171.1	65.9	84	88	110	68	6.1	161	45	88	103	10.1	0.9	0.32	15	1	1	13.855	0.65	11.7034
57	26.6	103	29	17	0.9	198	4.3	M	173.8	80.5	88	100	127	89	4.8	144	39	59	90	9.1	0.86	6.26	14.1	2	2	14.355	0.725	37.6769
52	23.6	86	33	35	0.98	231	4.6	M	175.7	73	85	92	123	80	5.8	192	42	139	129	16.5	0.84	0.97	14.2	0	2	13.835	0.605	31.2367
53	25.8	91	34	38	1.04	209	4.2	M	168.6	73.2	81	87	130	85	5.5	233	47	147	156	12.9	0.78	78	14.6	2	1	13.455	0.685	38.9211
52	26.1	96	25	22	1.27	175	4.4	M	166.9	72.7	94	92	120	82	6	208	52	124	137	18.6	0.84	0.1	14.8	2	1	11.01	0.605	36.711
56	21.6	99	50	45	1.4	193	4.2	M	173.3	64.9	78	85	115	69	4.7	174	57	45	103	15.5	0.95	0.1	14.8	2	1	12.11	0.78	23.832
58	21.5	101	25	18	1.11	214	4.3	M	172.6	64.1	77	91	95	62	5.6	176	63	65	105	19	0.85	0.1	15.1	2	1	12.06	0.725	25.2119
52	22.6	88	31	27	0.58	221	4.2	F	150.3	51.1	70	87	100	71	4	197	62	36	128	11.9	0.41	0.15	12.7	0	0	11.61	0.605	15.5645
53	21.3	93	27	20	0.6	179	4	F	157.6	53	63	85	107	73	4.6	186	70	74	105	10.2	0.56	0.34	12	0	0	12.375	0.55	14.3777
55	23.4	93	22	31	0.56	175	4.5	M	170.7	68.1	79	93	123	83	5.7	201	60	69	120	13.9	0.86	2.24	14.7	2	0	14.66	0.86	55.3445
51	26.2	99	32	40	0.83	263	4.5	M	174.3	79.5	94	97	123	85	7	191	54	252	102	14	0.96	0.49	16.1	1	1	12.94	0.675	35.3339
57	24.7	103	33	25	1.14	175	4.3	M	164.2	66.6	82	91	127	86	5.7	237	69	93	155	14.1	1.05	0.1	16.1	0	0	12.815	0.665	29.9294
61	26.2	105	25	20	0.58	157	4.2	M	164	70.6	85	91	110	70	6.6	178	48	103	112	30.4	1.01	0.1	12.8	2	0	12.205	0.925	13.7853
55	21.8	109	24	23	0.87	190	4.4	M	179.1	69.9	85	94	111	70	7	217	54	188	135	17.1	1	0.1	13.5	1	1	13.87	0.675	21.3244
52	24.8	114	17	18	0.62	302	4.5	M	169.8	71.5	88	91	117	76	11.9	235	50	180	154	15.7	0.9	1.96	17.4	1	1	12.045	0.665	36.7595
57	24.2	98	33	31	2.77	194	4.1	M	157	59.7	81	86	102	68	6.6	163	47	84	100	19.8	0.89	0.1	16.2	2	1	10.545	0.81	20.8763
51	30	91	20	23	0.52	291	4.3	F	153.4	70.6	90	92	113	85	7.3	223	59	74	148	11	0.5	1.24	14.1	0	0	13.385	0.67	10.6268
45	31.4	100	13	15	1.34	167	4	F	163.9	84.3	96	111	129	79	3.9	194	54	73	125	10.4	0.59	0.47	13.4	0	1	11.3	0.635	27.9361
55	24	125	23	16	0.68	195	4.2	M	158	59.9	77	85	116	79	7.9	168	45	156	101	10.4	0.69	140	14.8	0	1	14.825	0.47	13.322
67	27.7	130	32	20	0.67	177	4.2	F	154.3	66	88	94	133	91	6.9	144	56	100	74	12	0.56	0.78	13.8	0		13.585	0.715	17.275
32	23	108	21	38	0.42	290	4.5	M	168.9	65.5	78	91	137	92	5.1	184	31	77	134	12.1	0.84	1.26	18.1	1	1	9.765	0.595	48.3848
48	20.5	90	30	16	0.79	248	4.1	M	175.8	63.3	78	87	134	100	8.6	133	84	173	29	9.9	0.6	0.1	14.4	2	1	18	0.605	21.7735
55	26.7	109	38	38	0.67	212	4.5	M	157.9	66.6	87	92	120	78	5.7	144	59	232	56	23.1	1.04	0.57	14.2	2		14.725	0.65	36.8018
53	22.3	105	23	18	0.53	227	4.4	M	177.9	70.7	79	92	129	88	7.3	224	67	64	149	13.8	0.52	2.74	15.1	2	1	14.415	0.74	11.4407
53	21.6	96	26	22	0.87	140	4.6	M	175.2	66.4	82	93	151	94	4.9	238	47	200	170	9.9	0.98	0.67	15.4	2	2	14.31	0.665	32.8442
54	26.3	88	23	22	0.65	187	4.4	F	158.3	65.9	89	95	107	61	4.5	154	64	192	78	17.5	0.77	0.25	13.3	0	1	12.65	0.57	27.8589
65	26.3	93	18	12	0.72	353	4.6	M	164.7	71.4	87	95	131	92	6.5	185	39	85	128	17.6	0.79	13.26	15.1	2	1	16.88	0.725	20.7737
48	25.4	97	26	31	1.18	194	4.6	M	178	80.5	85	97	115	83	5.9	233	38	469	134	21	0.96	0.11	16.5	2	0	12.21	0.72	53.1898
44	30.5	159	58	67	0.85	269	4.5	M	175.6	94.2	99	104	129	92	5.6	237	37	601	119	12.9	0.79	2.04	15.3	2	1	12.4	0.69	33.0727
57	22.1	153	53	46	0.73	274	4.4	M	182.3	73.4	78	89	138	91	6	162	37	73	326	13.2	0.92	1.35	15.6	0	2	17.215	0.79	25.7478
51	29.6	93	28	23	0.75	184	4.3	M	172.6	88.1	94	101	100	70	5.4	227	55	157	154	17.3	1	0.13	14.9	2	1	12.5	1.065	48.9319
53	30.4	104	25	19	0.73	172	4.3	M	171.8	89.8	92	96	92	61	4.7	239	53	124	162	18.3	0.98	118	14.6	2	1	13.07	0.925	44.9511
45	19.3	87	22	13	0.91	220	4.5	F	159	48.7	65	83	102	67	5.9	203	59	59	131	22.9	0.8	1.04	13.9	2	1	12.16	0.51	19.362
62	23	73	25	17	0.42	204	4.3	M	165.4	62.9	83	88	99	64	6.7	239	67	94	156	24.7	0.88	0.57	14.8	2	0	12.675	0.96	49.2888
53	27.4	82	23	17	0.68	172	4.2	F	159.4	69.6	79	99	120	73	4.7	183	69	25	103	13.1	0.74	0.41	13	0	2	10	0.59	12.5985
52	28.2	93	33	32	0.65	183	4.2	M	166.5	78.1	92	97	142	94	7.5	216	46	249	138	14.1	0.77	0.69	14.3	2	0	12.35		10.299
46	23.4	93	30	26	1.08	187	4.2	M	178.2	74.3	84	92	112	74	4.4	264	54	93	193	13.7	0.82	0.4	17.2	2	1	12.26	0.645	13.7976
57	32.1	213	16	38	0.39	158	4.3	M	168.2	90.8	117	100	116	67	7.4	145	32	286	79	13.7	0.9	1.18	15	1	0	14.085	0.88	19.8701
57	28.9	90	25	29	1.11	253	4.4	M	173.8	87.2	90	101	130	86	6.4	138	41	45	84	20.1	0.86	0.64	13.4	2	0	13.805	0.675	25.9267
52	16.8	85	30	20	0.61	97	4.4	F	153	39.3	59	79	119	92	4.1	204	80	53	111	8.8	0.6	0.23	13.5	0	0	11.115	0.705	25.7596
57	22.6	87	31	26	1.21	167	3.9	M	176.8	70.6	82	93	123	87	4.9	222	39	177	157	13.5	0.85	0.56	16.1	1	1	13	0.62	39.4616
41	26.3	98	32	74	0.86	178	4.6	M	176.8	82.2	85	100	127	81	6.3	207	34	258	135	17.3	0.96	1.25	15	0	0	13.46	0.635	16.133
58	24	117	32	29	1.44	189	4.7	M	166	66.1	85	88	102	72	4.3	183	45	96	123	16.3	0.78	0.1	16.2	0	1	13.015	0.88	36.0778
53	24.2	100	66	52	0.51	199	4.6	F	162.9	64.2	84	93	121	85	5.3	236	60	184	156	13.6	0.86	0.32	15	0	0	12.48	0.59	35.3339
57	27.3	98	42	54	0.77	225	4.7	M	160.2	70	90	93	130	80	8.4	169	61	158	90	19.8	1.16	0.61	15.4	0	1	17.435	0.74	27.6897
55	24.4	162	31	38	0.97	182	4.3	M	168.4	69.3	81	88	114	73	3.8	200	41	155	130	12.3	0.99	0.38	14.8	0	0	9.705	0.61	28.922
42	23.5	85	15	10	0.5	181	4.1	F	156.8	57.8	72	90	105	69	4.5	180	61	46	105	11.4	0.5	1.15	11.9	0	1	10.66	0.565	17.6319
56	25	85	34	31	0.84	240	4.5	F	149.6	55.9	76	94	110	70	3.6	277	66	123	190	10.6	0.56	0.57	13.3	0	0	9.91	0.565	33.2169
56	21.3	101	16	14	1.2	203	4.4	F	158.3	53.5	69	93	116	70	5	200	54	78	133	17.2	0.58	0.39	12.6	0	0	13.05	0.455	25.7635
66	22.8	92	22	9	0.72	224	4.1	M	169.5	65.4	77	85	118	72	4.9	192	70	78	110	19.1	0.76	77	14	1	1	17.37	0.69	25.2714
44	20.9	97	30	33	0.89	180	4.3	M	175.7	64.6	79	91	103	67	5.3	172	39	113	112	9.9	0.82	0.99	15.4	1	1	10.865	0.53	40.8234
48	20.5	102	17	15	0.36	183	4.3	F	162.9	54.3	70	87	112	73	5.3	171	51	231	90	12.6	0.68	0.1	14.5	0	0	13.385	0.675	25.1209
67	22.4	102	26	11	0.8	102	4	M	168.5	63.7	78	91	118	74	4.7	188	56	109	113	12.8	0.78	0.56	14.5	1	2	16.36	1.06	15.6085
61	18.2	97	26	19	0.95	194	4.4	M	173.8	55.1	67	86	98	72	6.1	152	65	40	79	13.3	0.82	0.1	14.2	1	1	13.245	0.905	7.60942
49	21.4	89	21	11	0.61	200	4.3	F	151.3	49	65	87	100	65	5.7	141	72	69	67	11	0.59	0.32	12.3	0	0	12	0.46	24.5579
50	25.5	93	24	20	1.04	160	4.4	M	161.8	66.7	73	86	117	85	5	227	40	523	105	11.2	0.9	91	15.6	2	1	16.885	0.77	30.189
62	20.2	91	40	27	0.82	193	4.3	M	172.1	59.8	75	88	92	63	4.6	171	67	84	91	15.7	0.76	0.84	13.9	1		13.915	0.605	17.5426
36	25.8	105	25	22	0.83	225	4.7	M	158.9	65.1	84	93	121	80	8	205	45	113	145	14.2	0.92	1.21	14.6	0	1	13.525	0.59	40.8833
47	22.8	110	23	27	0.84	225	4.4	M	174.1	69.2	81	93	123	84	7.1	175	45	120	108	13.7	0.88	96	15.7	0	1	14.66	0.655	33.6525
47	21.1	92	33	25	1.01	204	4.3	M	163.1	56.1	76	86	119	76	4.7	190	54	68	125	17.1	0.81	0.29	13.6	0	1	10.985	0.54	18.7486
48	36.2	151	30	35	1.5	310	4.3	F	151	82.5	93	105	137	84	6.8	142	39	111	78	12.6	0.5	0.79	10.9	0	0	13.39	0.7	36.4365
55	22.3	91	19	18	0.35	269	3.9	F	151.8	51.4	69	91	119	78	7.7	166	55	73	93	20.9	0.54	0.37	12.9	0	1	12.32	0.6	11.5261
49	27.8	95	15	8	0.54	190	4.1	F	163.4	74.1	82	98	107	71	5.8	161	44	223	85	8.3	0.91	0.35	13.7	1	1	12.02	0.655	22.7208
46	21.2	84	28	24	0.32	273	4.4	F	153.4	49.9	72	81	115	74	5.9	148	38	76	92	8.4	0.68	0.1	11.8	0	0	12.44	0.605	39.5271
57	20.1	86	16	17	0.51	229	4	F	152.1	46.4	66	81	132	76	5.1	284	68	154	200	22.4	0.56	0.22	12.6	0	0	13.035	0.75	15.2532
54	30	104	21	19	1.5	179	4.3	M	169.4	86	96	104	160	100	4.4	179	51	147	109	17.6	0.88	0.44	15.8	2	1	13.415	0.775	18.2111
64	23.9	128	13	11	0.49	226	4.2	M	171	69.9	84	91	122	76	5.5	195	62	83	119	18.3	0.81	0.14	12.7	1	1	15.9	0.735	24.6964
52	24.7	104	23	20	0.6	226	4.3	F	156.4	60.4	77	96	135	92	3.8	236	53	68	159	10	0.56	1.98	13.4	0	1	13.925	0.625	52.0475
53	25.4	104	60	35	0.57	171	4.2	M	178.3	80.9	85	93	113	73	5.8	152	31	314	78	16.1	0.79	1.55	16.1	2	0	16.44	0.6	39.4854
52	27.1	84	22	12	0.5	300	3.9	F	155.9	65.9	82	99	106	65	8.1	179	58	48	108	17.2	0.61	1.73	13.5	0	1	13.01	0.685	23.7865
51	23.7	95	22	12	1	175	4.3	F	164.6	64.2	75	99	99	62	5.8	179	58	79	111	12.8	0.58	0.1	12.8	0	1	11.495	0.62	37.9214
35	20.3	93	24	27	0.56	188	4.5	F	169.8	58.5	78	92	118	75	6	186	44	124	124	13.5	0.68	2.26	13.1	0	1	11.94	0.69	46.6512
56	21.7	90	23	17	0.76	186	4.6	M	172.1	64.2	75	85	124	78	4.6	215	56	88	145	14.9	0.89	0.36	14.3	2	1	17.005	0.955	11.3818
62	29.6	108	23	23	0.45	174	4.4	M	169.7	85.1	97	100	125	77	7.2	193	40	150	124	16.4	0.79	3.59	14.3	2	1	16.575	0.735	29.404
65	20.2	86	38	28	0.51	287	4.5	F	159.1	51.2	71	81	144	92	6.2	193	47	121	121	18.3	0.6	0.74	12.7	0	0	18.645	0.595	36.4298
57	23.5	104	24	37	0.8	238	4.6	M	162.4	62	85	87	133	91	5.8	140	42	111	77	14	0.8	0.1	14.5	2	0	11.215	0.62	11.7256
58	24.1	99	32	63	0.67	243	4.4	M	163.6	64.5	84	93	121	80	5.5	130	37	148	76	18.3	0.8	66	13.9	2	0	14.945	0.58	27.4514
30	20.2	89	15	9	0.9	240	4.5	F	162.3	53.2	71	89	100	64	5.3	188	102	56	79	15.7	0.67	0.22	13	0	0	11.435	0.59	21.7735
63	24.9	81	16	13	0.46	227	4.5	F	164.6	67.4	81	97	113	71	5.4	224	82	40	127	14.3	0.66	3.32	12.7	0	0	15.08	0.735	43.4758
52	22.1	93	17	11	0.32	342	4.2	F	156.9	54.5	76	88	149	91	5.9	242	53	156	164	13.7	0.55	24.44	11.4	0	1	17.565	0.755	16.1068
38	29.1	94	39	75	0.89	271	4.5	M	163.9	78.3	100	96	128	91	9.6	176	46	180	102	12.1	0.77	4.72	15.7	0	1	14.725	0.66	42.9381
54	27.2	96	29	30	0.93	219	4.4	M	166.6	75.5	92	94	91	70	5.3	215	45	91	158	22.7	1.03	0.8	15.7	2	0	11.91	0.73	43.1213
55	27.3	100	23	23	0.93	204	4.4	M	167.3	76.4	85	93	107	70	4.5	223	48	70	153	25.3	0.92	1.56	14.6	2	0	11.275	0.665	39.2972
39	18.6	87	19	13	1.39	183	4.3	F	162.6	49.3	60	86	105	69	3.6	166	70	31	91	13.1	0.61	81	11.9	0	2	12.125	0.5	22.8412
62	23.3	87	23	19	1.02	132	4.2	F	150.5	52.7	74	88	105	73	4.6	232	60	39	158	15.2	0.5	0.71	13.9	0	0	13.29	0.885	46.554
51	24.9	119	20	19	2.25	260	4.1	M	173.8	75.3	89	94	116	75	5.2	213	46	132	140	11.3	0.64	0.1	14.6	2	1	13.605	0.68	18.6994
49	26.3	87	29	30	1.34	213	4.3	M	167.2	73.4	81	92	113	70	5.2	207	41	251	136	12.4	0.79	0.34	16.3	1	1	15.12	0.59	30.0681
46	23.4	82	15	13	1.76	221	4.2	M	174.8	71.5	79	94	96	58	5.4	218	54	62	153	15.9	0.72	0.37	15.8	2	0	11.805	0.595	44.513
55	23.1	138	27	10	1.05	177	4.5	M	174.2	70.1	73	87	111	79	2.9	162	68	44	271	12.1	0.82	0.27	15.1	0	2	13.2	0.565	27.7804
53	23	102	20	26	0.77	309	4.3	M	161.6	60.1	82	88	141	107	12.7	263	41	156	195	13.5	0.91	1.47	15.8	1	0	12.785	0.8	20.7035
48	19.7	95	22	18	0.41	206	4.3	F	159.6	50.3	71	86	113	68	6.5	204	55	70	134	17.2	0.7	0.59	13.7	0	1	12.12	0.705	30.9206
57	29.7	110	26	33	0.6	165	4.3	M	164	80	94	98	109	67	7.2	231	44	147	165	15	0.82	3.31	14.9	1	0	13.345	0.63	39.3337
56	22	90	28	36	0.61	183	4.4	F	154.1	52.3	74	85	116	79	4.8	153	48	125	87	17.9	0.57	0.36	13	0	0	12.01	0.59	29.9471
38	28.1	96	27	23	0.7	220	4.6	M	176.3	87.2	91	99	128	90	6.7	146	39	123	86	14.5	0.83	20.22	15.5	1	1	11.75	0.645	52.1154
49	26.5	109	28	30	0.53	161	4.2	M	173.2	79.6	94	98	137	90	7.2	188	38	437	97	10.7	0.87	0.38	16.7	1	1	14.105	0.775	61.5606
56	24.4	115	19	20	0.64	264	4	M	173.4	73.5	89	91	114	72	4.3	179	54	110	108	12.9	0.63	0.31	12.1	2	1	11.785	0.9	22.1735
44	25.9	99	42	51	0.83	238	4.2	M	178.4	82.3	90	100	139	100	5.2	145	39	96	87	15	0.85	0.4	15.2	1	0	12.315	0.56	32.5341
45	26.4	111	55	85	1.26	227	4.7	M	170.9	77.1	88	95	128	89	4.2	194	36	166	131	17.2	0.79	8.16	14.8	1	1	13.92	0.645	63.3251
31	24.3	98	16	13	0.35	272	4.4	F	164.1	65.5	82	95	118	67	6.1	173	49	89	108	8.6	0.66	1.11	11.8	0	1	12.66	0.525	47.9477
58	26.4	92	53	48	1.61	151	4.5	M	176.7	82.5	92	99	122	83	4.1	167	49	126	100	19.1	0.85	0.48	15.3	0	0	12.335	0.705	24.3785
39	27.9	91	19	40	0.43	229	4.7	M	181	91.5	92	102	127	87	8.1	175	45	126	107	14.5	0.91	0.57	14	2	1	13.105	0.615	41.0083
41	27.8	90	23	47	0.72	213	4.5	M	180	90	88	101	113	74	6.5	190	51	161	119	11.6	0.83	1.44	13.9	1	1	12.815	0.57	49.2834
52	20	102	23	27	0.78	225	4.2	M	172.7	59.7	72	83	104	66	4.9	151	37	143	100	18.6	0.78	87	13.1	0		12.315	0.62	22.8982
58	22.6	92	20	14	0.55	256	4.4	M	169.8	65.2	78	92	128	89	4.4	231	72	156	128	13.7	0.86	0.6	14.4	1	1	14.49	0.585	17.6012
60	29.4	111	42	95	0.63	228	4.5	F	153.8	69.5	88	106	124	74	6.2	250	61	96	169	19.6	0.53	1.35	13.9	0	2	14.3	0.6235	28.1788
44	24.1	98	21	17	0.6	225	4.5	M	178.1	76.5	86	95	127	93	5.5	130	42	126	66	13.4	0.9	2.08	13.8	0	1	16.085	0.615	25.9118
46	26	93	31	23	0.47	200	4.3	M	175.7	80.3	88	100	111	84	4.1	142	45	71	84	14.9	0.82	0.68	14.2	0	1	15.245	0.535	22.8982
53	26	173	61	66	1.54	231	4.8	M	166.5	72.2	81	94	141	95	6.9	146	46	247	72	17.4	1.07	0.73	16.1	2	1	14.535	0.59	12.2818
51	23.2	99	22	27	1.01	158	4.4	M	174.5	70.5	84	92	92	66	10.8	172	36	200	113	10.3	0.93	0.1	16.8	1	1	14.455	0.71	26.0797
56	21.3	88	21	17	0.77	235	4.4	M	180	68.9	78	95	120	86	3.9	198	49	66	128	17	0.76	0.55	15.3	2	0	14.48	0.685	20.4205
46	20.8	101	22	18	1.63	144	4.4	M	169.3	59.6	74	89	123	86	4.4	208	62	37	141	14.8	0.81	0.28	15.3	0	1	11.86	0.63	20.2503
52	27.9	162	28	33	0.76	125	4.5	M	172.2	82.6	92	95	132	92	4.8	127	45	97	64	13.6	0.76	3.58	15	0	0	10.985	0.685	21.3742
54	27.4	99	22	41	0.73	294	4.4	M	169	78.3	90	95	142	92	8.6	215	54	122	141	14.6	0.9	0.48	14.4	2	1	13.995	1.11	21.5238
57	21.6	93	32	22	1.04	143	4.3	M	179.6	69.6	77	92	100	69	4	197	92	32	105	19.5	0.78	0.25	14.2	2	2	12.345	0.64	27.8148
47	23.9	99	23	23	1.48	212	4.5	M	166.8	66.4	89	94	127	81	6.8	158	44	98	100	15.8	0.97	0.31	15	2	0	12.835	0.57	25.3008
46	19.7	101	18	12	0.32	221	4.3	F	166.5	54.5	69	84	101	64	7.7	171	43	117	109	12.8	0.55	0.82	12.1	0	0	11.89	0.535	12.0294
54	25.7	94	29	24	0.56	248	4.3	M	173.8	77.5	84	97	133	82	8.3	211	37	113	152	11.3	0.81	115	14.1	1	1	14.345	0.53	28.9087
55	22.6	85	20	15	0.44	242	4.3	F	155.7	54.9	76	93	128	85	5.1	249	97	92	141	12.4	0.69	2.01	13.9	0	1	15.145	0.735	12.7683
40	24.9	109	42	44	0.79	250	4.6	M	173.6	75	87	94	117	78	4.1	135	42	192	69	15.5	0.91	0.18	13.8	2	0	11.91	0.63	40.9532
59	24	122	22	10	2.42	205	4.4	M	169.1	68.7	87	89	107	76	4.9	187	47	188	115	13	0.95	0.5	15.5	2	0	15.105	0.685	18.8309
60	24.6	96	22	25	0.94	177	4.3	M	169.7	70.8	87	95	114	79	5.4	185	42	129	120	15.1	0.87	1.72	16	0	0	13.495	0.675	57.8849
33	27.6	101	51	56	0.8	200	4.5	M	171.8	81.5	92	99	120	88	5.4	222	37	303	148	17.2	0.88	0.81	15.9	0	1	13.775	0.445	51.9551
56	21.5	82	30	20	0.58	219	4.5	F	154.5	51.3	64	85	100	62	3.7	223	67	123	138	13.4	0.53	0.28	13.5	0	0	14.1	0.765	10.6148
69	19.7	96	24	19	0.65	181	4.3	F	156.4	48.2	69	88	134	72	4.5	228	61	70	155	13	0.49	0.37	12.8	0	1	17.52	0.725	31.5449
58	25.2	95	20	11	0.72	212	4.3	M	174.5	76.7	93	98	100	67	5.7	174	49	146	100	19	1.01	1.33	14.4	2	0	13.29	0.785	32.4958
52	24.5	96	25	27	0.51	256	4.6	F	166.3	67.7	80	96	148	90	5.7	216	28	190	161	11.2	0.72	1.31	15	0	0	13.885	0.74	44.5984
55	30.3	123	25	28	0.78	235	4.4	F	157.8	75.5	94	98	129	92	7	254	60	79	175	17.2	0.54	0.96	13.3	0	0	13.83	0.63	19.983
53	25.7	95	36	50	0.79	233	4.3	M	168.7	73	82	97	107	76	4.8	163	54	38	104	17.4	0.96	0.63	14.7	2	1	10.705	0.685	14.7859
60	20.2	88	31	25	0.64	214	4.5	M	174.3	61.4	72	90	116	71	5.3	183	65	49	109	19.8	0.92	5.2	15.4	0	1	12.09	0.82	19.1424
42	22.4	95	22	15	0.73	204	4.4	M	168.9	63.8	88	90	108	66	5	209	64	90	128	9.6	0.83	0.1	15	2	1	12.885	0.695	16.3014
43	20.7	99	18	12	1.07	203	4.6	M	167.8	58.4	70	86	111	73	4	186	68	64	110	10.5	0.83	0.29	14.5	2	1	14.615	0.665	14.7583
38	25.8	106	37	38	0.73	209	4.7	F	159	65.1	83	94	108	72	8	183	46	215	103	7.8	0.65	0.1	13.6	1	1	12.095	0.65	13.7853
62	23.4	90	24	13	0.69	211	4.5	F	156.1	56.9	80	93	123	76	6	210	64	91	128	12.5	0.58	2.28	13.7	0	1	19.64	0.71	25.9863
69	23.3	113	33	31	0.48	178	4.3	M	163	61.8	82	91	118	67	6.3	157	61	104	81	18.6	0.75	0.29	15.6	1	1	16.1	1.055	33.5352
56	20.2	86	71	94	1.19	184	4.4	M	163.8	54.3	78	84	115	72	4.3	182	54	112	105	15.8	0.71	7.39	15.4	1	1	12.865	0.735	32.0681
59	24.7	87	32	34	0.64	168	4.4	M	167.1	68.9	86	91	143	86	5.4	200	32	186	138	15.7	0.97	0.35	15.5	2	1	13.935	0.785	9.41504
31	23.6	92	16	15	0.92	192	4.6	M	183.8	79.7	89	98	143	92	5	147	37	110	91	12.8	0.85	0.1	15.8	0	1	14.235	0.59	27.2933
50	25	99	32	16	0.87	185	4.3	F	155.1	60.2	77	92	117	70	3.4	212	72	250	109	13.3	0.65	0.34	13.8	0	1	13.28	0.555	36.3678
50	24.9	103	26	33	0.46	197	4.4	F	155.6	60.3	83	99	103	57	5.2	181	45	164	110	13.1	0.48	51	13.5	0	0	11.39	0.57	32.9683
58	26.8	146	45	69	0.56	195	4.6	M	170.4	77.9	90	99	141	97	5.7	235	36	200	165	10.8	0.81	2.34	15.6	2	1	15.07	0.585	47.2978
47	26.3	97	21	17	0.85	168	4.5	M	171.1	77	88	95	135	92	8.1	188	32	431	94	17.2	0.99	0.1	14.9	1	1	14.715	0.705	38.709
51	28.3	105	43	39	0.93	265	4.7	F	155.3	68.2	85	97	156	88	5.4	205	50	109	133	11.8	0.49	3.01	14.6	0	0	16.055	0.74	49.5515
50	25	101	26	41	0.46	241	4.3	M	166.3	69.1	80	84	113	83	5.8	162	30	91	403	16.5	0.85	1.24	14.9	0	1	13.475	0.65	32.1307
54	25.3	109	27	18	0.65	202	4.6	M	168.3	71.6	87	96	126	84	6.4	228	37	295	157	10.2	0.85	1.47	14.8	1	1	15.395	0.67	11.5585
49	24.1	98	54	52	1.71	233	4.4	M	166.5	66.9	84	91	103	68	7.1	218	38	152	158	20.4	1.01	0.74	15.4	0	0	13.045	0.765	32.9047
63	26.1	93	25	23	0.59	258	4.3	F	151	59.4	76	93	141	88	5.3	234	45	187	167	16.7	0.76	0.6	12	0	0	20.1	0.7	38.9838
33	29.3	92	26	26	0.61	264	4.6	M	170.4	85.1	95	100	112	74	8.1	215	56	93	139	14.6	0.87	0.73	15.5	1	1	11.14	0.64	19.7661
47	23.1	86	20	11	0.38	247	3.9	F	157.8	57.6	74	91	94	54	3.5	168	63	179	79	13.4	0.5	0.1	12	0	1	11.19	0.63	2.89069
49	24	94	33	19	0.48	266	4.1	F	157.6	59.5	78	91	107	63	3.9	190	56	115	118	23	0.52	0.18	12.5	0	1	13.09	0.59	22.0709
38	21.6	96	18	12	0.5	152	4.3	F	169.8	62.2	68	91	103	71	4.8	183	52	54	117	10.3	0.72	12.42	11.2	0	1	12.125	0.57	12.8816
51	24.7	109	16	13	0.29	262	4.2	F	163.5	66.1	82	94	125	80	5.9	171	52	104	101	11.5	0.57	0.77	13	0	0	13.98	0.655	15.6682
52	24.6	105	19	16	0.26	236	4.3	F	163.7	66	73	86	116	78	4.8	199	58	151	292	16.5	0.57	2.45	13.4	0	0	16.15	0.7	21.5988
52	29.5	87	36	55	0.86	205	4.5	M	167.4	82.8	95	99	104	72	8.8	175	39	149	104	13.1	0.87	1.85	15.6	1	0	13.375	0.645	15.8153
46	21.8	99	19	16	0.29	205	4.2	F	168	61.4	76	94	94	58	5.4	178	57	65	105	10.4	0.5	11.16	12	0	0	11.19	0.63	16.1068
55	23.4	92	70	66	0.59	239	4.5	M	166.8	65	80	92	130	83	5	163	83	61	74	14.8	0.84	0.73	15.1	2	0	18.185	0.56	18.7789
57	23.6	95	31	30	1.07	200	4.5	F	154.8	56.6	77	87	131	81	5.1	197	50	196	117	17	0.58	0.1	13.5	0	0	17.215	0.615	14.798
50	26	92	17	17	0.82	136	4.2	F	169.1	74.3	86	98	110	73	8.7	154	33	78	108	11.8	0.58	9.33	14	0	1	11.975	0.635	27.9361
58	27	125	47	61	0.98	156	4.4	M	170.2	78.3	89	96	118	78	6.1	171	80	113	73	16.7	0.9	0.29	14.5	2	0	17.055	0.49	13.674
42	21.2	85	19	9	0.48	194	4.2	F	160.6	54.6	71	89	92	59	6.5	169	67	63	94	11.2	0.69	0.1	12.2	0	0	10.955	0.625	25.5043
54	25.9	106	39	40	1.61	293	4.4	M	167.1	72.2	80	93	112	80	6.6	209	40	147	146	11.7	0.94	0.31	15.3	2		11.37	0.635	19.3033
50	29.6	95	19	20	0.72	225	4.3	F	160.2	76	83	104	112	60	6.9	228	58	117	151	14.4	0.55	7.01	13.4	0	0	12.85	0.68	32.7821
48	29.7	91	64	77	0.61	268	4.4	F	153	69.5	90	98	129	74	5.7	213	38	292	135	17.5	0.67	0.85	12.5	0	0	13.2	0.68	12.1075
56	26.4	98	23	25	0.95	166	4.6	M	168.8	75.3	82	94	129	94	4.1	135	55	63	71	19	0.84	0.61	15.1	1	0	13.085	0.785	40.0385
66	21.2	103	22	17	1.22	196	4.1	M	164.2	57.2	76	87	108	69	5.5	214	60	64	144	24.5	0.91	0.1	14	0	1	13.11	0.75	11.7034
46	25.8	89	14	13	0.53	264	4.2	M	174.3	78.4	87	94	123	84	7.4	246	55	175	163	17.9	0.92	1.84	14.2	0	1	14.24	0.685	20.2803
47	26.4	93	16	14	0.78	236	4.3	M	173.4	79.5	87	101	145	96	7.9	268	49	394	153	20.2	0.93	1.72	14.7	0	1	14.15	0.56	34.089
49	30	101	27	22	1.49	173	4.3	M	165.1	81.9	91	99	104	72	5.8	211	46	257	133	10	0.73	0.96	15	2	1	12.355	0.645	8.35851
41	26.9	85	25	29	0.61	224	4.7	M	171.6	79.2	90	98	112	64	5.3	198	39	196	135	15.2	0.77	0.62	15.4	1	1	12.79	0.57	49.7528
56	27.4	96	25	23	1.01	244	4.3	M	172.9	82	95	100	94	71	6.8	171	34	111	118	10.6	0.84	1.7	15	0	2	13.03	0.83	16.3703
59	25.6	126	37	37	0.64	287	4.8	M	169.8	73.9	89	100	120	80	6.8	181	42	106	124	19.1	0.75	0.45	14.3	2	1	11.82	0.56	23.1349
32	20.8	90	19	16	0.47	233	4.3	M	177.3	65.3	74	93	93	60	6.7	158	64	92	85	15	0.83	0.35	13.9	2	1	13.88	0.63	31.2367
61	21.4	97	66	101	0.55	188	4.5	M	160.6	55.1	73	80	138	81	4.2	127	51	48	68	18.2	0.64	0.28	15.6	2	0	15.12	0.845	7.57965
56	24.2	266	23	25	0.58	259	3.9	F	148	52.9	71	84	111	58	7.9	229	45	81	165	16.2	0.67	5.66	13.9	0	0	13.845	0.775	33.9722
52	24.9	99	20	18	0.41	159	4.5	M	175.2	76.5	83	92	123	81	5.7	198	67	162	111	16.8	0.99	0.31	14.9	1	1	11.455	0.7	23.1122
39	22	89	31	17	0.46	338	4.4	F	160.7	56.9	70	91	107	71	3.3	142	62	50	67	6.3	0.62	15.56	14.5	1	1	11.275	0.67	24.4891
54	22.6	85	19	19	0.48	272	4.4	F	157	55.6	77	88	113	83	4.3	188	36	370	100	12.7	0.53	5.75	13.4	0	0	18.075	0.735	28.8397
49	23.8	101	22	17	0.75	166	4.2	M	169.2	68.1	82	90	122	90	6.9	253	53	121	171	14.2	1.01	1.71	16.1	0	1	11.935	0.9	37.4613
57	25.3	108	24	17	0.67	239	4.5	F	158.5	63.5	76	92	132	91	5.6	184	53	148	114	13.4	0.65	0.1	13.1	0	0	18.36	0.715	30.4505
56	27	114	31	17	0.78	240	4.3	M	167.1	75.3	89	95	145	94	5.6	187	51	62	120	17.4	0.76	0.14	14.7	2	1	14.46	0.72	32.4354
46	24.1	95	24	17	0.89	162	4.4	M	168.3	68.3	81	92	126	83	6.1	149	43	246	73	18	0.74	84	14.7	1	1	13.91	0.57	32.9683
56	22.2	128	21	24	0.42	260	4	M	162	58.2	78	88	117	77	10	100	28	95	55	25.7	1.87	1.89	11.8	0	0	20.49	0.785	12.5963
51	26.8	89	25	19	0.34	342	4.4	F	150.7	60.9	84	92	146	100	5.6	199	52	228	114	16.6	0.58	0.64	13.8	0	0	15.81	0.655	23.328
54	25.6	104	15	14	0.67	227	4.4	M	169.7	73.8	90	95	133	105	5.8	215	43	139	145	14.1	0.93	0.13	15.5	1	1	13.655	0.74	9.87256
34	27.2	90	32	49	1.02	255	4.5	M	179.7	87.8	94	99	111	69	6.1	188	43	165	117	9.9	0.93	0.51	14.7	2	0	12.69	0.65	18.5518
55	28.4	93	28	43	0.79	241	4.3	M	166.4	78.6	93	95	132	90	7.9	217	44	217	140	11.7	0.78	0.78	15.3	1	1	13.3	0.73	47.9594
48	25	98	18	19	0.61	272	4.4	M	175	76.5	91	97	121	83	7.1	222	43	113	155	11.6	0.93	0.1	15	2	0	11.61	0.77	31.3918
47	23.6	134	42	37	0.95	235	4.3	M	168.6	67.2	85	93	114	72	6.6	163	46	75	101	10.1	0.78	0.1	15.2	1	1	13.76	0.755	27.9619
45	24.8	97	48	78	0.71	239	4.4	M	177.2	78	90	95	122	90	6.4	254	50	378	158	15.6	0.8	0.91	16.4	1	1	13.465	0.72	53.516
33	27.1	100	24	49	0.62	171	4.3	M	179	86.7	94	100	116	72	6.4	173	37	148	110	22.5	1.09	0.62	14.6	0	1	13.465	0.57	10.1094
46	19.5	93	65	32	0.7	248	4.4	F	144.4	40.7	63	80	107	72	3.8	192	91	38	95	11.5	0.59	0.1	12.5	0	0	10.51		41.3942
64	26.8	95	26	38	0.61	201	4.1	M	163	71.1	92	94	141	87	7.6	172	50	80	107	20.4	0.84	0.96	13.2	0	1	16.745	0.71	33.7652
52	24.5	90	33	32	1.25	187	4.3	M	166.8	68.3	84	91	103	67	8.4	163	45	62	103	16.7	0.8	0.61	15.3	2	1	13.595	0.71	38.5458
55	19.1	96	23	17	0.63	163	4.1	M	178	60.4	73	86	108	75	5.7	170	73	78	85	15.1	0.82	0.1	13.9	0	0	11.61	0.77	28.2197
44	23.2	99	39	32	1.15	200	4.2	M	174.7	70.8	80	93	139	95	4.1	180	72	64	97	13.1	0.79	0.1	14.5	2	1	13.98	0.68	5.31537
43	20.9	95	17	14	1.04	259	4.5	M	170.4	60.6	73	90	118	79	5.8	162	77	50	74	14.6	0.88	0.52	15	0	1	14.1	0.575	28.4778
52	23.3	107	65	64	1.07	262	4.6	F	164.3	62.8	84	88	119	73	6.6	232	49	291	145	11.4	0.64	3.31	14.1	0	1	12.64	0.67	24.4891
55	26.6	170	37	50	0.64	228	4.7	M	169.9	76.8	98	99	105	82	7.1	151	45	319	70	21.3	1.04	130	15.4	2	1	15.755	0.65	19.6073
57	24.3	107	61	83	1.15	181	4.5	M	167.5	68.1	90	94	94	69	6.5	180	50	90	110	14.6	0.63	0.14	14.8	2	0	12.36	0.615	9.73766
54	23.6	86	22	18	0.48	293	4.4	M	171.3	69.3	81	89	114	75	7.7	131	46	43	74	35.5	0.93	1.21	13.9	2	1	13.485	0.665	31.4443
50	25	103	29	19	1.15	316	4.4	M	170.2	72.4	83	93	108	78	7.3	245	44	195	170	16.9	1.13	0.1	16.4	2	1	10.765	0.675	35.0963
49	22.5	94	20	15	0.9	264	4.5	F	153.4	53	70	86	113	78	8.1	189	47	155	117	12.4	0.54	0.1	12	0	0	11.8	0.58	11.392
49	24.3	95	21	36	1.23	218	4.3	M	166.7	67.4	84	91	104	76	3.6	198	51	57	128	12.4	0.81	0.1	14.1	0	1	12.1	0.65	28.2197
53	26.5	88	47	39	0.36	253	4.3	F	153.1	62	84	92	111	67	7.5	324	88	86	212	17.9	0.64	3.19	13.5	0	0	14.28	0.68	42.0021
56	21.5	124	20	12	0.42	249	4.6	F	151.9	49.6	74	84	129	81	4	243	43	221	165	12.5	0.59	0.1	13.3	0	0	18.305	0.72	50.2555
36	25.9	93	19	24	0.36	161	4.1	M	171.4	76.1	90	96	96	59	4	167	32	118	114	15.6	0.76	0.1	14.5	1	1	12.985	0.705	32.8652
43	24.1	85	21	30	0.76	280	4.5	M	169.3	69.2	80	91	134	91	6.8	184	46	93	116	11.4	0.76	2.08	16.4	1	1	15.135	0.505	29.6453
56	25.9	99	21	21	0.85	174	4.2	M	171.6	76.3	89	94	118	91	6.2	202	41	146	129	13.5	0.82	0.8	14.8	1	1	15	0.98	22.4239
55	25.2	94	33	32	0.9	178	4.4	M	165	68.6	86	93	117	77	9.2	235	53	118	156	9.6	0.79	0.36	14.9	1	1	12.41	0.885	29.306
53	26.5	99	19	16	0.7	222	4.7	F	156.5	64.8	84	96	103	64	4.6	245	74	59	160	12.2	0.61	0.24	12.4	0	1	12.725	0.695	33.0166
42	18.8	90	19	13	1.01	202	4.1	M	171.7	55.4	68	84	97	63	6.3	178	58	70	107	13.2	0.82	0.1	14.9	1	1	11.91	0.61	35.2768
60	22	95	20	23	0.72	193	4.5	M	175.9	68.2	86	91	112	77	5.3	178	48	77	112	16.6	0.95	0.9	12.2	2	2	13.485	0.84	41.5046
52	22.8	95	40	41	0.49	231	4.4	M	175.6	70.4	87	93	113	76	8.4	237	47	377	132	16.4	0.89	0.1	14.6	2	0	13.195	0.69	51.5299
41	25.7	176	45	61	1.78	271	4.5	M	175.4	79.2	97	95	126	87	7.6	266	43	304	191	16	0.79	4.95	16.4	1	1	13.34	0.785	51.9835
57	29.5	102	58	51	0.42	231	4.4	F	156.1	72	94	92	137	75	6.7	186	65	158	93	11.9	0.63	64.86	11.9	0	1	15.44	0.48	26.7755
40	25.2	98	37	53	0.91	233	4.3	M	167.5	70.6	87	95	119	79	5.9	255	63	71	181	13.8	0.93	0.3	13.5	0	1	12.71	0.69	55.3025
31	33	84	22	28	1.04	212	4.6	M	177.4	103.7	105	111	138	81	9.3	246	55	244	166	12.6	0.94	2.8	14.1	0	0	11.15	0.6	29.8075
59	21.7	99	23	19	0.49	212	4.2	M	171.5	63.7	79	90	111	65	5.8	232	42	76	179	17.3	0.79	2.09	13.9	1	0	13.93	0.775	28.0677
52	23.6	99	61	55	0.76	225	4.2	M	169.5	67.7	85	90	97	63	7.2	170	43	199	98	14	0.94	2.32	15.9	2	1	11.71	0.635	11.598
65	23.1	85	19	14	0.67	244	4.2	M	168.1	65.3	84	93	112	77	9	231	67	209	135	16.5	0.94	0.66	14.2	2	2	14.035	0.555	12.9104
53	22.2	128	20	13	0.81	211	4.4	M	167.7	62.3	82	87	131	94	5.6	179	53	113	111	19.9	0.83	2.06	15.5	0	1	17.045	0.765	5.86025
58	18.9	83	32	18	1.22	166	4.4	F	162.6	49.9	68	90	111	76	4.5	223	71	43	146	13.5	0.7	0.1	15.4	0	0	14.545	0.635	15.2013
33	27.2	94	32	27	1.03	282	4.6	M	168.2	76.9	88	94	113	82	8.4	207	57	202	127	10.4	0.84	0.76	15.6	1	1	11.375	0.545	24.8024
57	21.5	89	85	61	1.11	140	4.1	M	171.1	62.8	74	90	116	69	3.1	180	57	55	124	13.7	0.76	0.1	15.2	0	1	11.78	0.59	30.9056
34	31.4	104	26	53	1.12	183	4.5	M	177.7	99.3	102	110	126	86	7.2	221	43	319	137	14.4	1.06	1.67	17.3	0	0	10.04	0.555	51.7174
68	16.5	104	20	10	0.65	225	4.2	F	150.9	37.5	64	78	103	71	3.8	249	87	87	148	16.8	0.66	0.1	13.1	0	0	13.575	0.825	23.7444
51	20.5	111	23	15	0.98	188	4.4	F	149.3	45.7	60	80	93	62	2.7	264	72	46	186	13.2	0.49	0.32	13	0	1	13.415	0.5	21.8348
55	25.5	102	19	19	0.61	107	4.4	M	175.5	78.4	84	97	115	78	4.2	153	45	95	93	16	0.83	0.1	12.8	2	0	13.1	0.63	27.2051
55	29.3	102	33	37	0.69	223	4.7	M	171.7	86.3	105	100	120	76	5.1	257	41	314	174	15.9	0.95	0.32	16.5	0	2	14.035	0.675	31.7904
55	28.8	171	99	129	0.82	151	4.1	M	174.6	87.8	98	103	118	82	7.8	147	35	140	87	19.7	0.9	2.13	16.4	1	1	11.75	0.76	43.9188
34	19.9	84	19	10	0.61	282	4.6	F	171.3	58.4	70	90	101	71	4.1	225	74	73	149	14.8	0.6	0.1	11.6	0	0	12.18	0.57	38.1043
37	26.6	94	18	16	0.78	225	4.5	F	161.6	69.5	83	100	129	84	5.6	216	69	56	139	11.9	0.8	0.1	14.6	0	1	13.04	0.645	39.3375
43	23.7	98	19	15	1.14	198	4.3	M	167.4	66.4	78	84	135	91	5.9	203	56	99	134	18	0.78	0.86	17.3	1	0	15.955	0.52	26.9901
40	26.3	90	25	25	1.31	206	4.5	M	172.2	78	90	99	111	78	6.3	259	51	208	179	9.8	0.83	0.51	17.4	1	1	10.785	0.575	36.4228
50	27.7	87	21	18	0.56	271	4	F	158.1	69.3	87	97	131	89	4.9	169	45	134	105	10.5	0.52	0.44	13.3	0	0	13.755	0.54	20.2866
48	25.2	88	90	55	0.71	192	4.4	F	154.9	60.5	77	96	109	70	5.8	209	58	86	138	13.5	0.64	0.4	12.3	0	1	12.955	0.61	48.5778
46	22.6	106	26	20	0.52	387	4.2	F	153.1	53	74	90	145	86	4.3	177	71	81	90	11.6	0.62	0.26	9.2	1	1	15.68	0.715	15.4088
39	23.7	114	34	55	0.72	253	4.3	F	152.4	55.1	73	90	118	78	5.5	186	40	192	126	15.9	0.62	0.49	13.4	0	1	12.485	0.495	6.34328
53	24.8	86	28	15	0.61	201	4.2	F	144.1	51.4	78	91	130	76	5.8	239	50	108	173	9.3	0.46	1.05	11.9	0	0	10.895	0.645	16.9965
58	27	85	19	12	0.59	244	4.5	F	157.1	66.7	86	109	131	74	5.1	243	79	37	150	15	0.58	0.95	13.1	0	0	10.815	0.77	8.72666
52	22.7	92	25	17	0.58	206	4.2	F	148.4	50.1	70	89	106	70	6.6	152	50	140	81	16.5	0.54	0.98	12.4	0	0	13.235	0.61	36.8018
47	25	118	20	21	0.44	180	4.6	F	166.1	69	85	93	115	72	6.3	150	50	160	84	13.4	0.56	0.31	11.4	0	0	11.495	0.57	17.2273
49	27.3	97	54	84	0.4	194	4.1	M	165.9	75.2	92	97	116	64	5.3	195	44	155	125	13.8	0.77	0.77	13.1	2	1	10.45	0.71	21.3653
49	25.2	89	35	38	0.84	192	4.3	F	162.6	66.6	84	101	112	62	6.6	198	54	86	129	16.1	0.63	1	12.7	0	1	10.34	0.57	29.1526
59	24.6	96	59	37	0.8	169	4.5	M	163.4	65.8	90	98	135	81	7.3	153	51	77	90	14.3	0.98	0.16	13.7	2	2	13.135	0.625	39.2972
53	21.9	105	26	28	1.33	282	4.5	M	167.6	61.4	77	87	113	91	8.7	200	50	208	126	12.4	0.91	1.05	16.7	1	1	16.105	0.66	47.2829
58	28.2	107	23	26	0.55	247	4.4	M	176.9	88.1	94	101	146	97	7.3	200	33	591	80	16.1	1.05	1.15	14.4	0	1	13.55	0.73	38.3763
51	25.5	100	50	75	0.54	217	4.5	F	154.2	60.6	88	94	113	72	6.1	225	50	192	151	13.1	0.52	71	13.7	0	0	14.365	0.61	10.739
45	23.3	101	20	16	1.2	177	4.4	M	171	68	80	95	102	68	4.5	137	57	45	71	17.3	0.84	120	13.1	0	1	11.965	0.475	17.6319
39	24.9	91	25	23	0.48	303	4.4	F	154.4	59.3	77	95	112	75	5.7	146	51	71	81	17.8	0.61	60	14.3	0	0	13.88	0.44	33.5902
48	25.5	93	26	23	0.56	211	4.4	M	174.1	77.4	80	100	136	96	4.6	192	45	80	132	15.5	0.81	152	14.4	0	0	15.11	0.675	17.1696
46	28.6	108	22	18	0.42	282	4.5	F	148.6	63.1	86	94	151	108	6.1	214	62	94	133	11.4	0.71	98	13.5	0	0	16.555	0.685	23.9697
50	21.2	99	24	15	0.41	292	4.4	F	153.6	50	70	86	128	84	6.6	230	52	104	168	11.2	0.51	0.63	13.8	0	1	11.155	0.675	18.6755
40	29	119	32	24	0.6	155	4.3	M	170.7	84.5	87	101	120	70	6.7	135	27	300	74	10.1	1.02	1.6	15.8	1	1	13.02	0.355	44.7097
47	23.7	95	24	36	1.35	213	4.5	M	164.6	64.3	80	91	123	76	6.5	222	35	251	154	14.5	0.73	8.57	15.4	2	1	13.025	0.575	25.3436
45	21.6	95	16	9	0.74	213	4.5	M	168	61.1	75	93	118	77	4.8	148	59	51	77	13.3	1.02	0.57	14.6	0	1	14.12	0.555	43.0762
38	28.4	101	36	34	0.8	222	4.5	M	169.9	81.9	90	97	169	114	8.5	263	44	518	162	13.3	0.93	3.91	16.1	1	0	18.02	0.71	76.4174
43	19.2	84	23	27	0.66	237	4.4	M	181.5	63.2	74	90	128	74	6.9	234	47	178	158	11.4	0.96	9.57	15.1	1	1	12.98	0.8	46.554
45	19.6	88	23	23	0.73	203	4.4	M	165.4	53.6	69	87	110	70	7.9	200	39	150	132	16.3	0.72	0.74	15.7	1	1	13.895	0.55	14.5871
31	24.9	99	13	22	0.68	203	4.3	M	178.2	79.2	79	94	125	73	6.9	152	47	105	87	11.7	0.86	1.24	15.3	0	1	13.99	0.515	19.3157
57	25.1	111	21	17	0.79	221	4.4	M	165.3	68.6	84	93	107	64	5.2	231	33	276	153	15.9	0.9	0.77	14.4	0	1	13.23	0.615	35.5295
47	25.6	123	28	34	0.59	263	4.4	M	173.4	76.9	91	96	124	84	5.4	155	60	135	76	16.7	0.83	0.85	14.7	0	1	12.845	0.58	70.2907
43	29.6	135	23	30	0.99	239	4.2	M	175	90.5	91	98	116	82	5.3	244	45	257	169	11.7	0.83	1.04	14.6	0	1	10.86	0.525	59.5011
61	28.8	110	24	31	0.57	193	4.4	M	168.4	81.8	95	99	147	94	7.3	244	49	167	172	15.6	0.91	3.52	14.9	2	2	17.315	0.885	67.9445
51	22.4	141	31	20	0.71	155	4.4	M	168	63.3	76	90	123	78	7.9	197	46	83	135	9.1	0.69	3.59	14.9	1	1	14.445	0.715	14.7881
55	20.9	83	39	36	0.65	181	4.5	M	177.2	65.5	71	89	98	70	6.3	204	76	44	116	15.5	0.81	0.41	15.6	2	1	13.43	0.92	24.261
60	19	89	24	22	0.68	173	4.4	M	172.1	56.4	71	81	118	86	5.2	249	77	69	159	13.4	0.71	1.1	15.3	2	1	13.795	0.695	12.2059
55	22.9	94	21	23	0.64	214	4.6	M	175.5	70.5	81	90	113	79	6.2	153	48	90	92	22.9	0.65	0.35	14.3	2	0	13.295	0.635	34.0255
53	24.1	92	37	27	0.77	200	4.5	F	149.1	53.5	69	87	103	64	3.6	220	76	46	138	13.3	0.47	140	13.4	0	1	11.48	0.675	30.4309
51	18.2	86	22	9	1.09	213	4.4	F	155.7	44	56	80	110	71	3.4	230	81	38	144	9.7	0.66	123	13.1	0	0	12.675	0.545	26.5235
62	25	93	39	23	0.9	78	3.9	F	157.5	62.1	85	96	155	98	2.4	193	89	55	100	10	0.38	0.29	13.4	0	0	18.825	0.62	19.7146
58	21.7	94	31	33	0.9	216	4.4	M	163.3	57.8	70	89	93	59	4.9	171	52	54	109	23.1	0.86	0.39	14.9	2		12.575	0.69	25.45
32	24	91	17	11	0.62	196	4.3	F	170.5	69.9	72	92	92	60	5.3	208	85	73	268	14.8	0.73	1.11	12.5	0	0	10.955	0.515	21.7758
58	27.8	106	52	73	0.99	264	4.5	M	166.9	77.3	89	96	139	91	7	254	44	291	170	15.7	0.96	1.71	15.5	1	0	17.37	0.565	49.9012
49	24	90	29	17	1.61	215	4.4	F	150.5	54.3	84	88	101	72	4.9	239	61	80	167	21.6	0.55	0.87	13.8	0	1	13.16	26.265	41.6934
56	34.4	128	54	50	0.51	213	4.4	M	165.3	94	110	109	137	95	5.1	178	32	269	117	15	0.66	0.35	14.3	2		13.095	0.61	45.3377
60	27.9	97	35	37	2.31	215	4.6	M	163	74.2	96	93	125	94	6.5	265	58	129	179	15.6	1.03	0.96	15.1	2	1	15.02	0.705	20.0086
64	24	109	28	18	3.02	131	4.1	M	174.6	73.1	91	100	145	88	4.9	174	49	53	111	11.5	0.71	0.96	14.4	2	1	13.18	0.57	28.8618
55	22.7	89	26	17	1.03	213	4.2	F	152.5	52.9	67	87	122	93	5	162	46	59	104	11.8	0.52	0.18	11.7	0	1	16.435	0.63	35.7493
45	22.3	96	44	50	0.79	178	4.2	M	174.4	67.9	80	95	102	52	4.7	160	69	59	93	13.4	0.83	0.56	14.8	0	1	12.125	0.61	24.5579
52	25.3	101	26	19	1.04	205	4	F	150.9	57.6	76	87	131	87	4.1	243	52	88	175	15.6	0.47	0.47	13.4	0	0	14.53	0.535	18.8921
62	24.6	99	27	15	0.71	257	4.2	F	151.1	56.2	82	91	148	80	3.3	216	37	95	158	16.6	0.6	1.36	12.7	0	1	16.76	0.785	44.3726
